# Supplementary material for: Dual inhibition of HERs and PD-1 counteract resistance in KRASG12C-mutant head and neck cancer
Source: J Exp Clin Cancer Res. 2024 Nov 20;43:308. doi: 10.1186/s13046-024-03227-0 (PMC11577641; doi:10.1186/s13046-024-03227-0)
Supplement: Supplementary file 3 — Supplementary Material 3. [file 13046_2024_3227_MOESM3_ESM.xlsx]

## Sheet: Fig 1B
Fig 1B
	MRTX	pERK	normelized to actin	Fold change	tERK	normelized to actin	Fold change	Actin
	0	18498.4	1.2155	1	14131.5	0.928558	1	15218.7
	10	13625.2	0.985985	0.811174	12302.3	0.89025	0.958745	13818.9
	100	3025.95	0.243444	0.200283	13567.8	1.09156	1.17554	12429.8
	500	1724.91	0.148781	0.122403	10392.5	0.896396	0.965363	11593.6
	1000	1418.31	0.140407	0.115513	14628.7	1.44819	1.55961	10101.4
	3000	2023.01	0.190753	0.156933	13437.7	1.26707	1.36455	10605.4
	AMG	pERK	normelized to actin	Fold change	tERK	normelized to actin	Fold change	Actin
	0	14235.5	1.83593	1	7153.53	0.92258	1	7753.83
	10	16117.1	2.54132	1.38422	7417.89	1.16965	1.2678	6342
	100	8939.82	1.34486	0.73252	6355.19	0.956038	1.03627	6647.42
	500	2847.83	0.368645	0.200795	7963.84	1.0309	1.11741	7725.12
	1000	1463.08	0.134444	0.0732292	13044.7	1.19869	1.29928	10882.5
	3000	1548.13	0.138645	0.0755174	17527.6	1.56971	1.70143	11166.2

## Sheet: Fig 1C
Fig 1C
	MRTX	pERK	normelized to actin	Fold change	tERK	normelized to actin	Fold change	pEGFR	normelized to actin	Fold change	tEGFR	normelized to actin	Fold change	pHER2	normelized to actin	Fold change	tHER2	normelized to actin	Fold change	pHER3	normelized to actin	Fold change	tHER3	normelized to actin	Fold change	Actin
	0	14750.5	1.57643	1	9818.85	1.04937	1	5193.71	0.555066	1	10186.3	1.08864	1	9468.83	1.01196	1	15507	1.65727	1	5500.93	0.587899	1	9959.12	1.06436	1	9356.93
	2h	3039.37	0.359684	0.228164	9399.27	1.11233	1.06	9582.44	1.134	2.04301	12901.9	1.52683	1.40251	14091.8	1.66765	1.64794	13830	1.63667	0.987565	15136.3	1.79125	3.04687	17040.2	2.01657	1.89464	8450.1
	6h	3535.32	0.334014	0.21188	7367.02	0.69603	0.663286	15365.4	1.45171	2.61539	5960.9	0.563181	0.517326	17380.8	1.64212	1.62271	15683.7	1.48178	0.894109	21005.9	1.98462	3.37578	14988.2	1.41607	1.33044	10584.3
	AMG	pERK	normelized to actin	Fold change	tERK	normelized to actin	Fold change	pEGFR	normelized to actin	Fold change	tEGFR	normelized to actin	Fold change	pHER2	normelized to actin	Fold change	tHER2	normelized to actin	Fold change	pHER3	normelized to actin	Fold change	tHER3	normelized to actin	Fold change	Actin
	0	13229.7	1.25182	1	11304.2	1.06963	1	6525.37	0.617446	1	11501.5	1.0883	1	8547.8	0.808814	1	13915.4	1.31671	1	2270.84	0.214873	1	5640.38	0.533706	1	10568.3
	10	4392.85	0.383001	0.305955	10635	0.927241	0.866882	8572.78	0.747438	1.21053	14082.2	1.22779	1.12818	9140.12	0.796903	0.985273	14140.8	1.23289	0.936344	4456.91	0.388586	1.80845	7235.15	0.630814	1.18195	11469.6
	100	7031.97	0.637938	0.509608	11356.3	1.03024	0.963179	8929.73	0.810102	1.31202	7460.51	0.676815	0.621902	7010	0.635945	0.786268	14611	1.3255	1.00668	4865.62	0.441407	2.05427	8154.54	0.739777	1.38611	11023

## Sheet: Fig 1E,F
Fig 1E, Fig 1F
		tEGFR	normelized to actin	Actin				tHER2	normelized to actin	Actin				tHER3	normelized to actin	Actin
	L1	398.678	0.0359582	11087.3			L1	1476.79	0.128444	11497.5			L1	131.243	0.01358	9664.44
	L4	219.192	0.0200983	10906			L4	2654.86	0.239468	11086.5			L4	174.536	0.0192114	9085.02
	L15	1193.6	0.0931391	12815.2			L15	3526.52	0.24909	14157.6			L15	4242.69	0.385883	10994.8
	L11	231.192	0.0242413	9537.09			L11	8795.59	0.800268	10990.8			L11	9659.88	0.910118	10613.9
	L30	108.95	0.0113785	9575.09			L30	3935.47	0.354611	11098			L30	3543.57	0.328388	10790.8
	L110	486.092	0.0560769	8668.32			L110	5168.59	0.413762	12491.7			L110	3923.28	0.355882	11024.1
	L113	1732.26	0.214115	8090.32			L113	3536.12	0.323496	10931			L113	3586.1	0.341058	10514.6
	L121	1306.31	0.147514	8855.44			L121	3625.93	0.375872	9646.73			L121	3897.1	0.441312	8830.73
	L9	729.698	0.074426	9804.34			L9	2587.57	0.256995	10068.6			L9	2662.62	0.280685	9486.15
	L202	1292.43	0.138599	9324.92			L202	3821.64	0.364011	10498.7			L202	7468.23	0.650686	11477.5
	L205	4756.93	0.447588	10627.9			L205	2182.79	0.23624	9239.73			L205	365.364	0.0339947	10747.7
	L206	11078.3	1.09418	10124.8			L206	10659.7	1.49979	7107.49			L206	329.657	0.0345857	9531.61
	L207	5076.05	0.469379	10814.4			L207	3794.64	0.439753	8629.02			L207	1171.23	0.0931461	12574.2
	LPAR	1334.43	0.152776	8734.51			LPAR	3320.47	0.439522	7554.73			LPAR	234.536	0.0210965	11117.3

## Sheet: Fig 2A,B
Fig 2A, Fig 2B
	EGF	pERK	normelized to actin	Fold change	tERK	normelized to actin	Fold change	pAKT	normelized to actin	Fold change	tAKT	normelized to actin	Fold change	pEGFR	normelized to actin	Fold change	tEGFR	normelized to actin	Fold change	pHER2	normelized to actin	Fold change	tHER2	normelized to actin	Fold change	pHER3	normelized to actin	Fold change	tHER3	normelized to actin	Fold change	Actin
	cont	4327.68	0.308024	1	14413.3	1.02587	1	331.607	0.0236022	1	14082.8	1.00235	1	10942.9	0.778866	1	2214.79	0.157638	1	15789.8	1.12385	1	20315.5	1.44596	1	2836.03	0.201855	1	5097.44	0.362812	1	14049.8
	EGF	15886.7	1.38734	4.504	14831.8	1.29522	1.26256	2048.79	0.178915	7.58045	12170.8	1.06285	1.06036	22879.3	1.99799	2.56525	2060.72	0.179957	1.14158	12337.8	1.07743	0.958698	19782.1	1.72752	1.19472	13546.8	1.18301	5.86066	1638.16	0.143056	0.394299	11451.2
	NRG	pERK	normelized to actin	Fold change	tERK	normelized to actin	Fold change	pAKT	normelized to actin	Fold change	tAKT	normelized to actin	Fold change	pEGFR	normelized to actin	Fold change	tEGFR	normelized to actin	Fold change	pHER2	normelized to actin	Fold change	tHER2	normelized to actin	Fold change	pHER3	normelized to actin	Fold change	tHER3	normelized to actin	Fold change	Actin
	cont	10931.4	0.813879	1	17192.2	1.28001	1	977.577	0.0727838	1	15492.2	1.15345	1	19011.4	1.41546	1	2905.03	0.216289	1	24175.8	1.79997	1	12958.1	0.964772	1	10731.2	0.798971	1	3986.53	0.29681	1	13431.2
	NRG	9348.41	0.703865	0.864828	19265.2	1.45052	1.13321	15061.9	1.13405	15.5811	19203.3	1.44587	1.25352	11969.8	0.901234	0.636709	2679.45	0.201742	0.932743	21439.7	1.61425	0.89682	24900.8	1.87484	1.9433	22423.6	1.68833	2.11313	4115.47	0.309864	1.04398	13281.5

## Sheet: Fig 2F
Fig 2F
		pEGFR	normelized to actin	Fold change	tEGFR	normelized to actin	Fold change	pHER2	normelized to actin	Fold change	tHER2	normelized to actin	Fold change	pHER3	normelized to actin	Fold change	tHER3	normelized to actin	Fold change	Actin
	Cont	2467.03	0.265561	1	9366.85	1.00829	1	10415.6	1.12118	1	5685.59	0.61202	1	6914.12	0.744264	1	7008.44	0.754416	1	9289.88
	Lapatinib	38.121	0.00439384	0.0165455	7291.78	0.840454	0.833548	808.991	0.0932447	0.0831667	9590.2	1.10537	1.8061	3672.69	0.423316	0.568771	3757.64	0.433107	0.574096	8676
	MRTX	5586.54	0.624954	2.35333	4719.95	0.528011	0.523672	11962.8	1.33825	1.19361	3807.88	0.425979	0.696022	16477.7	1.84332	2.47671	10868.6	1.21585	1.61164	8939.12
	Combo	265.95	0.0324443	0.122173	7386.83	0.901149	0.893744	2596.43	0.316748	0.282514	8034.61	0.980174	1.60154	10756	1.31216	1.76304	10183.5	1.24232	1.64674	8197.12
		pERK	normelized to actin	Fold change	tERK	normelized to actin	Fold change	pAKT473	normelized to actin	Fold change	pAKT308	normelized to actin	Fold change	tAKT	normelized to actin	Fold change	pS6 s235/236	normelized to actin	Fold change	pS6 s240/244	normelized to actin	Fold change	tS6	normelized to actin	Fold change	Actin
	Cont	11178	1.71794	1	10391	1.59699	1	8966.78	1.3781	1	4319.57	0.663871	1	11259.3	1.73043	1	10488.8	1.61201	1	7892.68	1.21302	1	7093.27	1.09016	1	6506.64
	Lapatinib	7720.27	1.16426	0.677705	10957.4	1.65244	1.03472	7044.54	1.06236	0.770886	3084.33	0.465134	0.700639	10627.9	1.60274	0.92621	5926.83	0.893799	0.554462	7311.85	1.10267	0.909028	6210.73	0.936613	0.859153	6631.05
	MRTX	4499.95	0.576713	0.335699	10951	1.40348	0.87883	4592.05	0.588517	0.42705	2068.96	0.265158	0.399412	10712.1	1.37287	0.793368	3285.1	0.421018	0.261176	5888.49	0.754667	0.62214	5379.2	0.689396	0.632382	7802.76
	Combo	1714.08	0.212566	0.123733	10559.6	1.30951	0.819986	2918.98	0.361988	0.262672	1223.48	0.151725	0.228546	10549.3	1.30823	0.756017	2272.03	0.281758	0.174787	4132.18	0.512438	0.422448	5673.25	0.703548	0.645364	8063.76

## Sheet: Fig 3B
Fig 3B
		tEGFR	normelized to actin	Fold change	Actin
	LPAR	2530.05	0.415645	1	6087.05
	LMR	12258.5	1.32436	3.18628	9256.12
	LR1	9813.29	1.45396	3.49808	6749.35
	LR2	6819.85	1.18841	2.85919	5738.64
		tHER2	normelized to actin	Fold change	Actin
	LPAR	1376.23	0.268901	1	5118
	LMR	7071.02	1.02728	3.8203	6883.25
	LR1	4783.71	0.976374	3.63098	4899.47
	LR2	1634.87	0.403567	1.5008	4051.05
		tHER3	normelized to actin	Fold change	Actin
	LPAR	1493.31	0.249958	1	5974.23
	LMR	9451.17	1.091	4.36472	8662.88
	LR1	9220.05	1.38009	5.52129	6680.76
	LR2	3994.15	0.760946	3.0443	5248.93

## Sheet: Fig 3D
Fig 3D
		pEGFR	normelized to actin	Fold change	tEGFR	normelized to actin	Fold change	pHER2	normelized to actin	Fold change	tHER2	normelized to actin	Fold change	pHER3	normelized to actin	Fold change	tHER3	normelized to actin	Fold change	Actin
	Cont	9454.02	1.0061	1	6856.78	0.729704	1	11450.7	1.21859	1	4655	0.495389	1	12106.9	1.28842	1	4240	0.451225	1	9396.66
	Lapatinib	602.799	0.0691287	0.0687092	6666.95	0.764563	1.04777	4169.64	0.478172	0.392398	10369.1	1.18913	2.40039	3271.05	0.375123	0.291149	9214.73	1.05674	2.34194	8719.95
	MRTX	8430.32	0.899571	0.894112	7528.61	0.803353	1.10093	14096	1.50413	1.23432	6451.9	0.688461	1.38974	12131.2	1.29448	1.0047	6161.32	0.657453	1.45704	9371.49
	Combo	380.021	0.0457914	0.0455136	9634.54	1.16093	1.59097	3362.4	0.405159	0.332482	10025.7	1.20807	2.43863	1650.84	0.198922	0.154392	13811.3	1.66422	3.68823	8298.95
		pERK	normelized to actin	Fold change	tERK	normelized to actin	Fold change	pAKT473	normelized to actin	Fold change	pAKT308	normelized to actin	Fold change	tAKT	normelized to actin	Fold change	pS6 s235/236	normelized to actin	Fold change	pS6 s240/244	normelized to actin	Fold change	tS6	normelized to actin	Fold change	Actin
	Cont	11704.2	1.58943	1	9109.78	1.23711	1	4959.69	0.673527	1	12345.7	1.67655	1	2024.2	0.274887	1	3857.35	0.523828	1	13839.3	1.87937	1	11325.2	1.53797	1	7363.76
	Lapatinib	2132.65	0.310866	0.195583	8905.08	1.29805	1.04926	958.142	0.139664	0.207362	1933.51	0.281838	0.168106	2301.74	0.335514	1.22055	524.263	0.0764193	0.145886	7958.66	1.1601	0.617278	12333.9	1.79785	1.16898	6860.35
	MRTX	8518.15	1.08214	0.680832	8362.54	1.06237	0.858751	4112.98	0.52251	0.775782	11658	1.48103	0.883379	2055.03	0.26107	0.949733	3909.81	0.496699	0.94821	11099.4	1.41006	0.750283	10452.5	1.32787	0.863394	7871.59
	Combo	2748.62	0.30889	0.19434	4535.47	0.509697	0.412006	867.728	0.0975154	0.144783	1067.73	0.119991	0.0715706	1668.67	0.187525	0.682189	785.749	0.0883026	0.168572	5614.59	0.630968	0.335733	16513.2	1.85576	1.20663	8898.37
